# Supplementary material for: Effect of a New Tele-Rehabilitation Program versus Standard Rehabilitation in Patients with Chronic Obstructive Pulmonary Disease
Source: J Clin Med. 2021 Dec 21;11(1):11. doi: 10.3390/jcm11010011 (PMC8745243; doi:10.3390/jcm11010011)
Supplement: Supplementary file 1 [file jcm-11-00011-s001.zip]

Archive with 1 entries (1 files):
- jcm-1430410-supplementary.pdf
